# Supplementary material for: The Alleviating Effect of Arginine on Ethanol Stress in Wickerhamomyces anomalus
Source: J Fungi (Basel). 2025 Jul 2;11(7):499. doi: 10.3390/jof11070499 (PMC12299505; doi:10.3390/jof11070499)
Supplement: Supplementary file 1 [file jof-11-00499-s001.zip]

Archive with 1 entries (1 files):
- jof-3675458-supplementary.pdf
